# Supplementary material for: Bearingless Inertial Rotational Stage for Atomic Force Microscopy
Source: Micromachines (Basel). 2024 Jul 11;15(7):903. doi: 10.3390/mi15070903 (PMC11279377; doi:10.3390/mi15070903)
Supplement: Supplementary file 1 [file micromachines-15-00903-s001.zip]

Archive with 3 entries (3 files):
- real_time_rotor.mp4
- rotor_x256.mp4
- FigureS1.png
